# Supplementary material for: Extreme Food Insecurity and Malnutrition in Haiti: Findings from a Population-Based Cohort in Port-au-Prince, Haiti
Source: Nutrients. 2022 Nov 17;14(22):4854. doi: 10.3390/nu14224854 (PMC9695391; doi:10.3390/nu14224854)
Supplement: Supplementary file 1 [file nutrients-14-04854-s001.zip]

Archive with 1 entries (1 files):
- nutrients-1964708-supplementary.pdf
